# Supplementary material for: Development of guidelines for family and non-professional helpers on assisting an older person who is developing cognitive impairment or has dementia: a Delphi expert consensus study
Source: BMC Geriatr. 2016 Jul 7;16:129. doi: 10.1186/s12877-016-0305-3 (PMC4936264; doi:10.1186/s12877-016-0305-3)
Supplement: Additional file 2: — Endorsed and rejected items. Endorsed and rejected items including the survey round that they were endorsed or rejected. (XLSX 91 kb) [file 12877_2016_305_MOESM2_ESM.xlsx]

## Sheet: Endorsed
Item	New in Round 2	Round Endorsed	Round 1: % endorsement rating		Round 2: % endorsement rating		Round 3: % endorsement rating
			Professional	Carer	Professional	Carer	Professional	Carer
Section 1: General Awareness
The helper should be aware of the signs and symptoms of confusion.		1	96.4286	91.6667
The helper should be aware of the signs and symptoms of dementia.		1	91.0714	95.8333
The helper should be aware of the signs and symptoms of delirium.		1	98.2143	91.6667
The helper should be aware that the person with signs or symptoms of delirium may be at risk of a medical emergency.		1	98.2143	91.6667
The helper should be aware that although dementia or delirium more commonly occur in an older person, they can occur in a younger person as well.		1	83.9286	91.6667
The helper should be aware that dementia is not a normal part of ageing.		1	92.8571	91.6667
The helper should be aware that the person may still retain much of their intellectual capacity.		1	98.2143	100
The helper should be aware that the person may still have the desire to be a contributing member of society.		1	96.4286	100
The helper should be aware that the person has a sense of self, personality, thoughts and feelings.		1	100	100
The helper should think of the person they are helping as a person with dementia and not a demented person.		1	98.2143	100
The helper should be aware that the person may be aware of a loss of skills and may be frustrated with their increasing dependence on others.		1	100	100
The helper should be aware that the person's feelings and behaviours will be affected by the negative actions of others, e.g. patronising or angry behaviour.		1	100	100
The helper should be aware that changed behaviour in the person is not anyone's fault, but is the result of changes in the brain.		1	98.2143	100
The helper should be aware that signs and symptoms of dementia can differ from person to person.	*	2			98	100
The helper should be aware that early detection of dementia has benefits for the family's acceptance and long-term management of the condition.	*	2			81	86
Section 2: Memory and other Cognitive Problems
The helper should be aware that major changes in memory are not a normal part of ageing.		1	91.0714	95.8333
The helper should be aware that the person may have difficulty remembering much, or any, new information.		1	98.2143	100
The helper should be aware that the person may forget the first part of an explanation by the time the helper finishes it.		1	98.2143	95.8333
The helper should be aware that even though the person has failing memory or reduced understanding, it does not mean that they do not know how they feel in the here and now.		1	96.4286	100
The helper should be aware that even though the person has failing memory or reduced understanding of a conversation, the person still has resultant feelings and emotions which may last for many hours.		1	98.2143	100
The helper should be aware that the person is more likely to live in the moment as their memory fails.		1	80.3571	100
If the person has regressed into the past, the helper should not dismiss their resultant feelings and thoughts.		1	96.4286	95.8333
The helper should be aware that regressions into the person's past are felt as actual current experiences for the person.		1	87.5	95.8333
The helper should allow the person plenty of time to complete tasks.		1	94.6429	100
The helper should break down tasks into small, simple, concrete steps for the person.		1	94.6429	91.6667
The helper should offer help rather than just doing a task for the person, so that the person does not feel that they are being treated like a child or incapable.		1	92.8571	95.8333
The helper should not give the person too many things to do at once, as this will increase their level of anxiety.		1	98.2143	100
The helper should not hurry the person because this can cause them anxiety.		1	94.6429	100
The helper should attempt to reduce any stress on the person because stress can increase confusion.		1	82.1429	91.6667
The helper should be aware that the person may become more confused if they are offered too many options at once.		1	98.2143	95.8333
If the person complains that they cannot remember anything, the helper should acknowledge it rather than dismiss it (e.g. say "It must be frustrating.").		1	91.0714	91.6667
If the person wants to talk about the changes in memory they are noticing, the helper should take the time to listen to them.		1	98.2143	100
If the person complains that they cannot remember anything, the helper should give the person a chance to talk about their memory loss, unless it seems to upset the person more than it helps them.		1	82.1429	100
The helper should be aware that early detection of dementia has benefits for the person's treatment and long-term management.		1	83.9286	95.8333
The helper should be aware that changes in memory and other signs or symptoms do not necessarily indicate that the person has dementia, but may be related to other treatable health problems.		1	98.2143	100
The helper should not assume that the person cannot learn and enjoy new things.	*	2			93	90.9091
The helper should allow time for the person to complete a task, because they may take longer than they used to.	*	2			100	100
The helper should allow the person to make whatever decisions they are capable of making, as long as these do not pose a risk of harm to the person or others.	*	2			97.619	100
If the person has memory problems, the helper should be aware of a range of strategies they can use to assist the person.	*	2			100	86.3636
If the person has forgotten that they have done something and keeps asking to do it (e.g. attending a doctor's appointment), the helper should consider using the following strategies:
>acknowledging the emotions behind the person's concerns.	*	2			90	95
>repeating the answer, in a kind and reassuring tone of voice.	*	2			81	91
>patiently accepting the repetition, if the above strategies do not help.	*	2			93	100
If the person does not recognise what an object is for, the helper should consider using the following strategies:
>acknowledging any frustration the person may be experiencing.	*	2			90	91
>explaining what it is for in a sensitive manner to avoid the person feeling a sense of failure	*	2			88	100
If the person does not recognise what an object is for, the helper should consider using the following strategies:
>demonstrating use of the item.	*	2			81	100
If the person is struggling with a task (e.g. dressing), the helper should consider using the following strategies:
>explaining how to do it in a sensitive manner to avoid the person feeling a sense of failure.	*	2			90	100
>help the person at the point at which they have become stuck.	*	2			90	91
The helper should be aware that assistance means doing something 'with' the person, not doing 'for' them, so as to maintain as much of the person's independence as possible.	*	2			90.4762	86.3636
If the person talks about deceased people as though they are alive (e.g. a parent who has died long ago) and they are distressed, the helper should consider using the following strategies:
>try to understand why they are talking about the person, in case it references a need that can be addressed.	*	2			97.619	90.9091
If the person is going to be in an unfamiliar place, the helper should ensure that the person has some familiar people with them to reduce the chance of confusion.		3					97.6744	90.9091
If the person does not recognise what an object is for, the helper should consider using step-by-step prompts.		3					86.0465	86.3636
If the person is struggling with a task (e.g. dressing), the helper should consider using the following strategies:
>acknowledging the person's frustration.		3					88.3721	90.9091
>using step-by-step prompts.		3					95.3488	90.9091
Section 3: Seeking Help
If a person is experiencing major changes in memory, the helper should encourage them to see a doctor sooner rather than later.		1	96.4286	100
If the helper suspects that the person has dementia, they should keep a record of any behavioural or memory changes that they notice in order to show a doctor later on.		1	82.1429	95.8333
The helper should encourage the person to see a doctor if:
>the person has several signs or symptoms of dementia.		1	89.2857	95.8333
>there have been ongoing changes in the person's memory and functioning.		1	98.2143	100
>others in the person's life are worried about changes in the person's memory and functioning.		1	96.4286	100
>the person is worried that there have been changes in their memory and functioning.		1	94.6429	100
>the person shows worsening of challenging behaviour.		1	96.4286	100
During a conversation about the person's memory and functioning, the helper should:
>ask the person how they are feeling about their memory.		1	87.5	91.6667
>try not to be upset if the person refuses to accept what they are saying.		1	92.8571	95.8333
>try to make the person feel at ease and reassure them that their memory problems are not their fault.		1	85.7143	87.5
>try to keep the conversation positive by focusing on the benefits of early treatment for retaining skills and strengths.		1	83.9286	83.3333
The helper should be aware that the person may be reluctant to visit a doctor because they may not have the insight to realise something is wrong or, if they do, they may be afraid of having their fears confirmed.		1	100	100
The helper should be aware that the person may be reluctant to visit a doctor because they are embarrassed or upset about their memory loss.		1	96.4286	100
If the person is reluctant to get help, the helper should:
*discuss the matter with the person and help them overcome any of their worries and fear by providing care and reassurance.		1	82.1429	87.5
*acknowledge any fear the person expresses.		1	98.2143	100
Before the person attends the initial appointment with the doctor, the helper should prepare by thinking about what information would be useful at the appointment, e.g. medical and family history, a list of changes you have noticed in the person, questions for the doctor.		1	92.8571	100
The helper should find out about organisations that provide resources or services to people with dementia and their carers.		1	83.9286	91.6667
If the person talks about deceased people as though they are alive (e.g. a parent who has died long ago) and they are not distressed, the helper should consider using the following strategies:
>try to understand why they are talking about the person, in case it references a need that can be addressed.	*	2			95.2381	81.8182
During a conversation about the person's memory and functioning, the helper should:
>explain that they are concerned because they care.		2			83.3333	95.4545
>reassure them that they care for or love the person regardless of their memory and functioning, as this will provide a sense of security for the person.	*	2			92.8571	100
The helper should encourage the person to see a doctor if the person has any signs or symptoms of dementia.		2			88.0952	90.9091
If the person is reluctant to get help, the helper should:
>discuss the matter with the person and try to identify the reason behind their reluctance.		2			85.7143	86.3636
>suggest that the person go for a general medical check-up.		2			90.4762	95.4545
>tell the person that a doctor's visit will help to rule out any physical or temporary conditions causing their signs or symptoms.	*	2			88.0952	95.4545
If the person refuses to get help and their health or safety is at risk, the helper should get aged care assessment services involved.		2			85.7143	86.3636
In order to act as an advocate for the person, the helper should go with them to any doctor or health professional appointments.	*	2			83.3333	100
If the helper attends the doctor's appointment with the person, the helper should ask the person's permission to be given confidential information.		2			90.4762	86.3636
If the person is reluctant to get help, the helper should identify another individual who has a good relationship with the person to support them to seek help.		3					100	90.9091
Section 4: Encountering someone who is wandering
The helper should be aware of any ID systems in their local area for identifying and helping people who are confused and lost, e.g. Australia, Canada, United Kingdom, United States.		1	85.7143	100
The helper should be aware of local organisations that provide identification cards for people who wander.		1	85.7143	100
The helper should not assume that a person who appears to be wandering is necessarily confused, e.g. the person may want exercise.		1	85.7143	83.3333
The helper should be aware of signs that can help them recognise that a person is lost and needs help, e.g. inappropriate clothing, an unsteady gait, unsafe or inappropriate behaviour.		1	94.6429	100
The helper should be aware that the person who is wandering may become frightened which could further reduce their ability to cope.		1	96.4286	100
The helper should be aware that the person who is wandering may be doing so for a variety of reasons, e.g. they've set off to go somewhere and forgotten where it was they were going, searching for a place from their past, believe that they have a job to do or they are bored.		1	96.4286	95.8333
If the helper encounters a person who is wandering, the helper should:		1
>always introduce themselves to the person and offer help.		1	89.2857	95.8333
>adopt a caring attitude and an approach that communicates warmth and respect to the person because this will confirm that the helper is not a threat and they have the person's best interests at heart.		1	100	100
>ask the person if they can contact a family member or friend.		1	87.5	95.8333
>check if the person has any identification on them that will provide the helper with useful information.		1	83.9286	95.8333
>check whether the person is injured because they may be unable to communicate that information effectively.		1	83.9286	95.8333
>keep in mind that the person may have health problems affecting their movement and orientation, e.g. moving is painful or their eyesight is poor.		1	96.4286	95.8333
>try to understand the person's perspective about why they are wandering, because this may assist the helper to respond in an appropriate way.		1	96.4286	91.6667
>not be afraid to try any approach that may help them connect with the person and gain their trust.		1	85.7143	91.6667
>see if the person has any needs that they could help them meet, e.g. they may be thirsty, hungry or need to go to the toilet.		1	94.6429	95.8333
>be aware that the person may have impaired judgement regarding their own safety.		1	98.2143	100
In a situation where the helper encounters someone confused or wandering and knows where they live, the helper should quietly join the person and, in a friendly calm manner, engage in light conversation, e.g. asking the person, "Where are you going?" or "How is your day going?" After a short while, the helper should suggest something to change the direction of the walk, either sitting down for a …		1	83.9286	100
If the helper encounters a person who is wandering and looks scared or anxious, the helper should engage the person in conversation and attempt to calm them down and gain their trust.		1	87.5	91.6667
If the helper encounters a person who is wandering, the helper should:
>check if the person has some form of tracking device that they could use to contact the person's home or carer.	*	2			92.8571	100
If the helper encounters a person who is wandering, and the helper cannot find out any of the individual's emergency contact information, the helper should:
>suggest that they sit and have a chat together, while the helper quietly calls emergency services.	*	2			85.7143	86.3636
The helper should not leave the person who is wandering and distressed alone, even if the person declines their help.	*	2			92.8571	100
If the helper encounters a person who is wandering, and the helper is very worried about the person's health or safety, the helper should call emergency services.	*	2			95.2381	95.4545
When emergency services are called, the helper and emergency services officer should sit and talk quietly with the person to see how they can help.	*	2			92.8571	95.4545
The helper should attempt to provide assistance to the person who is wandering without putting themselves in danger.	*	2			97.619	100
Section 5: Communication
The helper should be aware that busy, cluttered or noisy places may cause distress for the person and may make communication more difficult.		1	100	100
To gain the complete attention of the person, the helper should eliminate or reduce distracting noises, such as television, music or other people's voices.		1	91.0714	95.8333
The helper should be aware that the person may misunderstand aspects of their environment and this may increase confusion or frustration, e.g. mirrors might make the person think there is somebody else in the room.		1	96.4286	95.8333
The helper should be aware that an unfamiliar environment is more likely to increase the person's confusion.		1	100	87.5
When the helper approaches the person, they should be prepared to give the person their full attention.		1	98.2143	100
The helper should approach the person slowly and from the front so that they can be easily seen and the person is not startled.		1	98.2143	100
The helper should avoid sudden movements so that the person is not startled.		1	92.8571	91.6667
Before starting a conversation with the person, the helper should ensure they have the person's attention by approaching them slowly and giving them time to focus.		1	94.6429	100
The helper should try to be at eye level when talking to the person.		1	91.0714	87.5
In order to make the person feel comfortable, the helper should be seated at the same level as the person or lower.		1	89.2857	91.6667
The helper should establish friendly eye contact when speaking to the person to assure them that they have the helper's full attention.		1	91.0714	91.6667
The helper should not loom over the person or talk loudly, because this might be interpreted as hostile or threatening.		1	96.4286	100
If others are present in the discussion, the helper should speak directly to the person and avoid excluding them from conversation.		1	92.8571	91.6667
While talking to the person, the helper should stay still and ensure that the person can see the helper's face and gestures to make it easier for the person to follow the conversation and keep the person's attention.		1	91.0714	87.5
The helper should be aware that it may take time for the person to recognise the helper as someone they already know and trust.		1	98.2143	100
The helper should introduce themselves when approaching the person, and not assume the person knows who they are.		1	96.4286	91.6667
The helper should use orienting names whenever possible, e.g. "Your son Jack".		1	87.5	91.6667
Because the person may not be oriented to time, the helper should adjust their communication to refer to daily events rather than dates or times, e.g. instead of saying, "John will be here at two o'clock", say "John will be here after lunch".		1	87.5	95.8333
The helper should treat the person with respect and not talk down to them.		1	100	100
The helper should talk to the person in a warm, easy-going, pleasant manner.		1	100	100
If the helper feels they have done something wrong when communicating with the person (e.g. acted impatiently) then they should apologise to demonstrate their respect.		1	83.9286	95.8333
The helper should avoid negativity when speaking to the person, e.g. the helper should limit the number of 'don'ts' and avoid giving harsh orders.		1	89.2857	100
The helper should offer options instead of commands in order to give the person a greater sense of control over their life.		1	82.1429	83.3333
The helper should be aware that the person may not be able to attend to a discussion or task for very long and they should look for signs of frustration.		1	100	100
The helper should be aware that it may take time for the person to sense that the helper is friendly.		1	85.7143	95.8333
The helper should try and connect with the person by drawing upon the person's remaining social skills, e.g. "Hello, how are you?" and "Pleased to see you today."		1	94.6429	100
The helper should explain to the person each step of the way what they are doing in a soft, reassuring way, e.g. "I am going to help you sit down now. Then we can talk."		1	96.4286	83.3333
When talking to a person the helper should:
>use concrete words (words you can picture), rather than abstract words that may be difficult to understand.		1	87.5	83.3333
>focus on one main idea at a time.		1	100	91.6667
>pause between sentences to allow time for the information to be understood by the person.		1	89.2857	91.6667
>try to use positively framed instructions, such as "stay here" rather than "don't go away".		1	83.9286	91.6667
>avoid using idioms, metaphors, slang and other speech variations because these may be difficult for the person to interpret.		1	85.7143	87.5
When talking to a person the helper should:
>avoid discussing too many things at once.		1	98.1818	100
>avoid using pronouns, e.g. instead of saying "Here it is," say, "Here is your hat."		1	87.5	95.8333
>avoid using third person pronouns (e.g. "he" or "she") and instead identify people by their actual names.		1	87.5	87.5
The helper should accept that pauses in the conversation do not need to be filled with words.		1	96.4286	100
The helper should use either open- or closed-ended questions depending on the purpose of the conversation with the person, e.g. closed-ended questions may be useful for helping the person in an everyday task, whereas open-ended questions may encourage conversation with the person about feelings.		1	90.9091	91.6667
The helper should only ask the person one question at a time.		1	96.3636	100
When offering the person a choice, the helper should list the available options so that the person can use the information to answer, e.g. "Would you like tea or coffee?" rather than "What would you like to drink?"		1	87.2727	91.6667
The helper should be aware that the person's answers to questions may not reflect what they meant to say.		1	90.9091	87.5
The helper should avoid quizzing the person and instead help them by providing appropriate information for a situation, e.g. when introducing people, you might say, "Here's your nephew John and his wife Sharon." instead of asking "Do you remember everyone's name?"		1	87.2727	100
The helper should ask questions that call for short answers, as this may make the person feel successful instead of embarrassed and frustrated over their inability to form and keep in mind a lengthy answer.		1	81.8182	95.8333
The helper needs to make sure that what they are saying is understood by the person and should not assume that the person understands because they are nodding or giving a superficial response.		1	89.0909	91.6667
The helper should encourage the person to continue to express themselves, even if they are having trouble making themselves understood.		1	81.8182	83.3333
The helper should acknowledge the feelings the person is experiencing.		1	96.3636	95.8333
The helper should provide validation and acknowledgement to the person by listening with interest and nodding their head appropriately.		1	87.2727	91.6667
The helper should try using visual cues to help the person understand what they mean, e.g. point towards the sandwich if you are asking if they would like one.		1	94.5455	83.3333
When someone else is trying to communicate with the person, the helper should let the person respond and not answer questions for them, e.g. at medical appointments.		1	87.2727	83.3333
In a group situation, the helper should show others how to include the person by addressing the person directly and through body language.		1	85.4545	91.6667
If the helper cannot get the person's attention, they should wait a few minutes and try again.		2			83.3333	81.8182
Unless necessary, the helper should not interrupt the person in the middle of a task or conversation, as this may confuse them.	*	2			88.0952	90.9091
The helper should reintroduce themselves each time they approach the person because the person may forget the names of people and their relationships to them.		2			90.4762	95.4545
When talking to a person the helper should:
>use short sentences.		2			92.8571	95.4545
>avoid using expressions that can be taken too literally, e.g. "shake a leg".		2			83.3333	90.9091
>adjust the pace of their speech depending on how well the person appears to be understanding them.	*	2			97.619	86.3636
>stay still whilst talking to the person as this will make it easier for the person to follow what you are saying.		2			85.7143	86.3636
The helper should be aware that talking with the person may require skilled communication and they should be prepared to accept that they may make mistakes.	*	2			90.4762	90.9091
The helper should not use phrases such as, "do you remember?", "don't you remember?" and "have you forgotten?", because it may upset the person and is unlikely to be helpful.		2			83.3333	90.9091
The helper should not ask questions that require a lot of thought or memory, e.g. don't ask, "What did you do today?" Instead, shape the question to address current feelings: "Are you having a good day?".		2			85.7143	86.3636
If the helper has repeated a question using exactly the same words and the person still does not respond, the helper should try to get the message across in a different way.		2			92.8571	86.3636
The helper should provide validation and acknowledgement to the person by reflecting back what the person has said.		2			83.3333	81.8182
The helper should continue sharing their day-to-day thoughts and feelings with the person, as it lets the person know that they are valued.		2			90.4762	81.8182
In a group situation where a one-on-one conversation with the person is not possible, the helper should try to ensure that only one person speaks at a time.		2			90.4762	86.3636
If the helper observes someone using baby-talk with the person, the helper should take them aside and tell them they need to talk with the person in an adult manner.	*	2			83.3333	95.4545
Where possible, the helper should prepare others before they visit with the person so they know what to expect and how to communicate with the person.	*	2			80.9524	95.4545
If the helper cannot get the person's attention and the conversation is not important, they should leave it for another time.		3					100	86.3636
Section 5a: Non-verbal communication
The helper should be aware that visual cues, props, gestures, and other forms of body language are also helpful in reinforcing verbal messages.		1	96.4286	100
The helper should observe the person's tone of voice and body language to help understand how the person is feeling.		1	98.2143	100
The helper should look for and respond to the physical and nonverbal cues that may indicate the person's needs or feelings.		1	98.2143	100
The helper should be aware that the person who is unable to communicate may use nonverbal cues to signal a need, e.g. the person who appears anxious or agitated may be in pain, need to go to the toilet or be troubled by something going on around them.		1	100	100
The helper should be aware of the facial expressions they are conveying to the person.		1	96.4286	100
The helper should be aware that their behaviour may send a message to the person, e.g. their behaviour may indicate that they are frustrated with the person.		1	100	95.8333
The helper should use a non-threatening tone of voice and body language in order to gain the person's confidence in the helper's ability to assist.		1	98.2143	91.6667
The helper should try to make sure that their non-verbal communication matches their verbal communication.		1	94.6429	95.8333
The helper should be aware that if they have a close relationship with the person, touch can be a very powerful way of connecting with them.		1	91.0714	100
The helper should pay attention to non-verbal cues that the person does not want to be touched.		1	96.4286	95.8333
The helper should be aware that their tone of voice is as 2 as the words they say to the person.		1	100	100
The helper should be aware that their tone of voice or displays of emotion may be mirrored by the person, e.g. the helper's anxious tone may trigger anxiety in the person.		1	96.4286	100
The helper should be aware that communicating with the person using body language may be more effective than spoken words.		2			92.8571	86.3636
The helper should be aware that a gentle touch of the arm or hand can communicate to the person that the helper is interested and really cares.		2			80.9524	86.3636
Section 5b: Challenges you may encounter during communication
When communication is difficult, the helper should not give up trying to understand the person.		1	85.7143	95.8333
The helper should be aware that the person may need to 'talk around' a topic before finding the right word or phrase.		1	92.8571	95.8333
The helper should not finish the person's sentences for them or 'fill in the blanks' too quickly.		1	96.4286	95.8333
The helper should avoid pointing out any word errors made by the person as this can be discouraging for someone with memory loss.		1	91.0714	87.5
Although the helper should help the person when they are having difficulty finding the right word or phrase, the helper should avoid the temptation to interrupt or speak for the person.		1	87.5	95.8333
When the person's words aren't making sense, the helper should focus on the emotion that the person is trying to convey because this will help the person feel understood even if they cannot find the appropriate words.		1	91.0714	87.5
If the person is having trouble expressing themselves, the helper should let them know it is alright and encourage them to continue to explain their thoughts.		1	91.0714	95.8333
If the person is having trouble expressing themselves and the helper suspects the person is in pain, the helper should point to or touch the area you think might be hurting and ask the person to nod if it hurts there.		1	80.3571	87.5
The helper should check that the person with communication problems is not being affected by something unrelated, e.g. their hearing aid may not be working or they are wearing the wrong glasses.		1	100	100
The helper should avoid arguing with the person because this is likely to cause the person to become angry, anxious, frustrated or more confused.		1	100	100
The helper should be aware that silence can be a way to connect with the person.		1	96.4286	83.3333
The helper should be aware that silence is not necessarily a negative thing.		1	96.4286	91.6667
The helper should be aware that they may have more of a problem with silence than the person does.		1	89.2857	91.6667
The helper should not automatically interpret the person's silence as anger or depression.		1	91.0714	100
The helper should be aware that if the person does not talk much this does not mean that their thoughts and feelings are absent.		1	96.4286	100
The helper should not blame the person for mistakes that arise from the person's lack of ability or their misunderstanding of the situation.		1	98.2143	95.8333
If the person begins rambling, the helper should avoid looking away or acting distracted because the person will sense the lack of interest and this may close down communication.		1	83.9286	87.5
If the person is talking in a confused way, the helper should show the person they are listening by maintaining eye contact, smiling and talking in a gentle tone, as this will encourage the person to continue communicating.		1	91.0714	100
If the person does not respond, or if it looks like the person is not paying attention, the helper should try again after a break when the person may be more focused.		1	83.9286	87.5
If the person does not want to talk, turns away or says or gestures "No!" then the helper should not force them to talk.		1	92.8571	91.6667
The helper should try to be patient when assisting the person.	*	2			100	100
The helper should be aware that sometimes the best thing they can do is remain silent and let the person find their own way to cope with difficulties in conversation, e.g. finding a word to use.		2			83.3333	86.3636
If the person's words are mixed up and seem nonsensical, the helper should smile and say, "I am having a problem understanding". This implies that the person is not the problem.		2			83.3333	95.4545
If the person is unable to find the right word, but the helper has understood what they are trying to say, the helper should clarify the message to make sure they have understood.	*	2			90.4762	95.4545
The helper should look for signs of understanding, e.g. the person's body language and facial expression.	*	2			92.8571	100
Rather than asking questions that are likely to trigger immediate resistance (e.g. "Do you want to take a shower), the helper should break the task down into steps and use statements rather than questions, e.g. 1. "I will give you a hand to the bathroom", 2. "put your hand under the water and tell me if it is the right temperature", etc.	*	2			88.0952	81.8182
The helper should be aware that arguments may develop from the person's frustration and are not a reflection on the helper.	*	2			92.8571	100
If an argument develops over a minor matter, the helper should:
>acknowledge the person's feelings and frustrations.	*	2			90.4762	95.4545
If an argument develops, the helper should:
>acknowledge the person's feelings and frustrations.	*	2			90.4762	100
If an argument develops over a minor matter, the helper should:
change the topic of conversation or begin a new activity.		3					83.7209	95.4545
Section 6: Discussing sensitive issues and making decisions with the person
The helper should have a one-on-one conversation with the person in a quiet setting, as this will increase the chances of getting and maintaining the attention of the person.		1	96.4286	91.6667
If it is possible, the helper should wait until the person is relaxed and focused before trying to communicate with them, e.g. the person may be more tired or confused in the evening and more responsive after they have rested.		1	96.4286	95.8333
The helper should approach the person in a calm, gentle and non-judgmental manner because this sets the mood for the subsequent conversation.		1	98.2143	95.8333
When discussing topics which evoke a strong emotional response from the person, the helper should not reject or dismiss what the person says about their feelings, e.g. 'Oh, you don't need to worry about that'.		1	87.5	91.6667
The helper should be aware that the person may not acknowledge their diagnosis and this could be due to an inability to understand or a self-protective mechanism to help them cope.		1	96.4286	83.3333
If the person does not acknowledge their diagnosis, the helper should not try to force the person to recognise it.		1	92.8571	87.5
If needed, the helper should get advice from the person's health professionals on how to talk to the person about their diagnosis.		1	89.2857	95.8333
Whilst discussing the diagnosis, the helper should reassure the person and let them know that they will be supported and helped.		1	94.6429	95.8333
The helper should remain open to the person's need to talk about their diagnosis, increased limitations and negative feelings as their dementia progresses.		1	98.2143	100
The helper should be aware that discussions at diagnosis can provide a basis for more detailed discussions later on, e.g. discussions about dementia progression, advice on topics that may be discussed later.		1	89.2857	91.6667
The helper should tell the person that any decisions made about the future can be revisited if the person wishes.		1	85.7143	87.5
The helper should learn as much as possible about dementia and the person's diagnosis.		1	87.5	100
The helper should be aware that it may be helpful for the person and for themselves to share any sadness and concern about the future.		1	87.5	95.8333
The helper should give the person the opportunity to talk about their experiences and how they see themselves as they lose some of their functioning and capabilities.		1	92.8571	91.6667
When discussing a sensitive topic, the helper should:
>choose a place familiar to the person as a setting for a conversation because this is likely to help facilitate communication and minimise anxiety.		2			90.4762	90.9091
>begin the conversation with neutral topics to help build trust and help the person feel relaxed, e.g. talking about the weather, family.		2			83.3333	81.8182
>attempt to remain calm and objective.	*	2			100	100
When discussing topics which evoke a strong emotional response from the person, the helper should validate and acknowledge how the person is feeling, e.g. "I can see this is upsetting, that's very understandable."	*	2			97.619	95.4545
The helper should choose how they explain to the person what is happening based on the person's ability to understand, e.g. A straightforward explanation versus a more gentle approach, "You have a memory problem".		2			92.8571	86.3636
Whilst discussing the diagnosis, the helper should reassure the person that there are things they can do themselves that can support their memory and maintain their independence.	*	2			92.8571	100
The helper should arrange times with the person to discuss the person's wishes, concerns and any preferences for the future.		2			85.7143	81.8182
If the person has concerns about facing the future, the helper should reassure the person about the advantages of planning, e.g. "Don’t be scared of planning ahead. It will make life much easier in the future."		2			92.8571	86.3636
If the person does not have an advance care directive on relevant topics (e.g. care preferences, management of finances and arrangements after death), the helper should encourage or assist them to make an appointment with an appropriate professional to develop one.	*	2			88.0952	95.4545
If the person has not arranged a power of attorney, the helper should encourage or assist them to make these arrangements with an appropriate professional.	*	2			92.8571	100
The helper should allow the person to make whatever decisions they are capable of making, as long as these do not involve danger to the person or to others.	*	2			97.619	86.3636
If the person does not understand all that their diagnosis means or they deny it, the helper should accept their reaction.		3					81.3953	86.3636
Section 6a: Discussing driving and making decisions with the person
The helper should be aware that although the person might be driving safely early on, their progressive decline in cognitive abilities means a time will come when they will be at high risk of causing an accident.		1	91.0714	100
The helper should be aware that although the person may appear to be driving safely, they may be relying entirely on the habits of driving and may be unable to respond appropriately to a new situation.		1	94.6429	100
The helper should be aware that even if the person doesn't appear to be having trouble driving, the person may not be safe to drive because they might not be capable of reacting quickly to an unexpected problem or making a decision needed to avoid an accident.		1	92.8571	100
The helper should be aware that the person may forget unsafe driving incidents and therefore have a false sense of confidence about their driving ability.		1	94.6429	95.8333
The helper should be aware that stopping driving can be a sensitive issue because it may be linked to independence for the person.		1	96.4286	95.8333
If the helper is concerned about the safety of the person's driving, the helper should:
*share observations of the person's unsafe driving with the person, other family members and healthcare providers.		1	87.5	87.5
*ask the person's health professionals to raise questions about driving safety with the person.		1	92.8571	87.5
The helper should determine when the person should stop driving by:
>considering whether they would want a child or grandchild to be driven by the person.		1	82.1429	83.3333
>finding out if the person has been involved in any recent accidents whilst driving.		1	87.5	83.3333
>finding out if the person is more frequently becoming lost while driving.		1	89.2857	91.6667
>observing if the person is modifying their driving behaviour to accommodate changes in skill, e.g. driving shorter distances, driving only on familiar roads, avoiding night driving.		1	87.5	91.6667
The helper should not try to keep the person driving longer by acting as a 'co-pilot' (e.g. by giving instruction and directions to the person when they drive), because in an emergency situation there is rarely enough time for instructions to be given and acted upon to avoid an accident.		1	83.9286	91.6667
The helper should be aware of relevant local laws regarding driving after a diagnosis of dementia.		1	85.7143	100
If it is clear that the person can no longer drive safely, the helper must not delay in taking the necessary steps to stop the person driving.		1	94.6429	95.8333
If the person has had an increase in frequency of unsafe driving incidents, the helper should act to restrict the person's driving.		1	83.9286	87.5
If the helper is going to have a frank discussion with the person about concerns over their driving ability, they should be prepared for a wide range of reactions, e.g. sadness, relief, anger, defensiveness.		1	96.4286	91.6667
When discussing driving restrictions, the helper should:
>acknowledge how difficult it may be for the person to give up driving.		1	98.2143	95.8333
>look for ways to help the person save face and maintain their self esteem, because giving up driving can mean the person admitting their increasing limitations.		1	96.4286	95.8333
>listen to the concerns of the person because it will be helpful for them to feel as if their concerns and feelings are being recognised and heard.		1	98.2143	95.8333
Once the decision is made that the person should stop driving, the helper should stand by the decision.		1	94.6429	91.6667
If the person is reluctant to talk about driving, the helper should ask the person's health professional to bring up the subject of driving during an appointment.		1	94.6429	95.8333
If the discussion with the person does not go well, the helper should remain patient, firm and empathetic.		1	94.6429	95.8333
If the discussion with the person does not go well, the helper should not blame themselves and remember that the person's impaired insight may be making it difficult to understand that their driving is no longer safe.		1	98.2143	91.6667
Once the decision is made that the person should restrict driving, the helper should be consistent and vigilant to ensure that the person adheres to any driving restrictions.		1	89.2857	95.8333
If the person is able, the helper should encourage them to take charge of their new transport arrangements, e.g. by getting details of local transport services, arranging transport with friends or family.		1	85.7143	91.6667
The helper should try to minimise the impact of any driving restrictions placed upon the person, e.g. if possible, be available to drive the person, arrange for home deliveries of medication and groceries.		1	87.5	100
The helper should be aware they may need to remind the person that they should not be driving because they may forget or decide to continue.		1	94.6429	95.8333
To help the person transition to not driving, the helper should ask the person's family members, friends and neighbours to support the person emotionally, socially and practically, e.g. by visiting the person and helping with transportation.		1	87.5	100
If the helper requires further assistance in dealing with the person's driving they should call a dementia or Alzheimer's helpline for assistance.		1	85.7143	87.5
The helper should talk to the person about driving issues, e.g. safety and liability.		2			80.9524	90.9091
The helper should initiate a discussion about driving in a way that is less likely to lead the person to be defensive about their abilities, e.g. Rather than saying, "Your driving is terrible, you are getting lost, and you're just not safe", the helper should say "I am concerned about your safety, how are you feeling about your driving?"	*	2			92.8571	100
The helper should communicate with the person about their driving early, because this can help the person decide on a course of action before an accident occurs.	*	2			80.9524	86.3636
The helper should encourage the person to begin to plan for when they stop driving, e.g. what transport they will use, setting up automatic bill payment online and delivery services.		2			85.7143	86.3636
Even if the person is currently safe to drive, the helper should be aware that they can become disoriented and lost, even on familiar roads, and that methods for identification and communication should be considered.	*	2			83.3333	100
The helper should be aware that no examination or single indicator exists to determine when the person poses a danger to themselves or others by driving.		2			88.0952	95.4545
The helper should be aware that a diagnosis of dementia is not automatically a reason to take away the right to drive.	*	2			95.2381	86.3636
The helper should include the person, as far as possible, in decision-making regarding any driving restrictions.		2			90.4762	90.9091
If the person has had an increase in frequency of unsafe driving incidents, the helper should:
>have a discussion with them about restricting their driving.		2			85.7143	100
If the person is insistent on driving, and the helper decides to find ways to make driving impossible for the person (e.g. disabling the car in some way, hiding the keys), they should be prepared for angry or aggressive behaviour from the person and take steps to minimise any possible risk to safety.	*	2			88.0952	95.4545
The helper should help the person give up driving by offering alternatives, e.g. "I'll drive today and you can look at the scenery".		2			85.7143	95.4545
If the person is not convinced they should no longer drive, both the person and the helper should agree to abide by the results of a driving assessment, e.g. an occupational therapy driving assessment.		2			80.9524	86.3636
If the person decides to stop driving, the helper should arrange for the person to get an alternate form of identification to their driver's licence.		3					83.7209	81.8182
Section 6b: Care discussions and decisions
The helper should be aware that a diagnosis of dementia does not automatically mean that the person is incapable of living alone.		1	96.4286	95.8333
The helper should be aware that, if they are providing care for the person, the time may come when they can no longer provide the kind of care that the person requires.		1	94.6429	95.8333
The helper should be aware that the person may be concerned that a move away from home would mean a loss of independence and control in their daily lives.		1	100	100
The helper should remember that moving the person to residential care is not a failure on anyone's part, but rather is necessitated by a need for greater care due to the disease.		1	96.4286	95.8333
The helper should try to accept that they are not betraying the person by considering residential care for them.		1	94.6429	95.8333
The helper should be aware that a move to residential care does not mean that they must completely give up any caring role they have.		1	96.4286	95.8333
The helper should be aware that if the person moves to residential care, this may improve the relationship between the person and the helper because time together may be less stressful and free from the worries of practical care.		1	94.6429	83.3333
The helper should be aware that it is best practice to move the person's place of living as infrequently as possible.		1	94.6429	83.3333
The helper should be aware that the person may not realise the impact that their care needs have on others.		1	98.2143	91.6667
The helper should include other key people (e.g. the person's family and health professional) in open and honest discussions concerning the person's care and living arrangements so they can help and support the decision to make a change when the time comes.		1	89.2857	87.5
The helper should remember that their own physical and emotional health is as 2 as that of the person.		1	100	95.8333
As the dementia progresses, the helper should monitor the person's living situation carefully for risks to safety.		1	96.4286	100
The helper should be aware of the range of care services offered in the person's community that may be useful at different stages of the person's dementia, e.g. respite, day centres, supported residential care.		1	100	95.8333
The helper should make early contact with any local aged care assessment services to learn about what levels of care may be available to the person in the future.		1	80.3571	95.8333
The helper should know what respite options are available in the event that they have their own health problem and the person needs to temporarily get care elsewhere.		1	98.2143	100
The helper should ensure they have a plan for the person's care in the event that something happens to them and they can no longer provide care.		1	100	95.8333
The helper should be aware that the person needs to live in environments that best support their safety and quality of life and this may mean living at home with support services, even if there is some risk.		1	96.4286	91.6667
The helper should identify any risks to the person's living arrangement and work with the person's health care professionals to lessen them where possible, e.g. using meal delivery services if cooking becomes unsafe.		1	100	100
The helper should be aware that there is no single indicator to determine when the person should move into residential care and that it varies between people and families.		1	98.2143	95.8333
When deciding whether it is time to change to a higher level of care or a more supported living arrangement for the person, the helper should consider whether:
>the person's values, views, history or preferences would be consistent with the proposed change.		1	92.8571	87.5
>there are signs in the person's house that show they are not managing e.g. refrigerator has expired food or is empty, unopened mail, unclean.		1	85.7143	95.8333
>there are changes in the person's self-care, e.g. inexplicable weight change, altered grooming standards.		1	87.5	87.5
>the person cannot maintain their personal hygiene.		1	91.0714	91.6667
>the person is not getting an adequate diet.		1	92.8571	95.8333
>the person cannot manage their medication		1	87.5	91.6667
>there have been particular incidents or problems, e.g. robbery because a stranger was let in or a door was left unlocked.		1	92.8571	83.3333
>there is risk to the safety of the person or others, e.g. because the person is forgetting to turn off the stove, falling on stairs, unresponsive to emergencies.		1	98.2143	95.8333
>there are challenging behaviours that require greater supervision, e.g. wandering, aggression.		1	94.6429	95.8333
*the risks of the current living arrangement (e.g. safety issues) outweigh the benefits (e.g. independence, familiar location)		1	98.2143	83.3333
>the strain on caregivers or family has become too great, e.g. night time restlessness is keeping others from getting a good night's sleep, around-the-clock care is too stressful or overwhelming.		1	96.4286	95.8333
>there are suitable alternative forms of care available for the person.		1	85.7143	83.3333
The helper should discuss the decision with the person's health care professionals because they can often give their professional opinion on the type of care that someone needs.		1	89.2857	91.6667
The helper should be prepared for a range of reactions to the decision, e.g. anger, bitterness, sadness and accusations.		1	96.4286	100
If the helper finds it difficult to tell the person that they need to change their current living situation, they should enlist someone to help them, e.g. the person's health professional or someone else they respect.		1	92.8571	100
If the helper is distressed about having made the decision to change the person's living situation, they should seek counselling support.		1	87.5	87.5
The helper should encourage the person who has received a diagnosis of dementia to make decisions in advance about their future care, e.g. what the person would want to happen if their current living arrangement became too difficult.		2			95.2381	95.4545
In planning for future care decisions with the person, the helper should consider and discuss with the person the range of factors that may impact upon care and living arrangements during the course of the disease, e.g. the health of family members, financial matters, the different stages of the decline.		2			92.8571	86.3636
When deciding whether it is time to change to a higher level of care or a more supported living arrangement for the person, the helper should consider whether:
>the person is no longer able to recognise or interact with their environment.		2			85.7143	100
>there are others who can help with caregiving in the person's current living situation.		2			88.0952	86.3636
The helper should be aware that moving the person to residential care may not necessarily mean less time devoted to caring for the person, as they may still need to be involved in their care, e.g. checking medications are correct, that daily needs are being met.		3					86.0465	90.9091
If the person attempts to get out of newly made arrangements, the helper should validate any distress the person is feeling about the new arrangement, but reinforce the non-negotiable nature of the new arrangement, e.g. "I realise it is upsetting that you can't live at home, but it is no longer safe for you to do so".		3					81.3953	86.3636
Section 7: Challenging Behaviours
The helper should be aware that the person may appear uncooperative, inattentive or irrational due to their confusion and is not behaving this way on purpose to annoy or irritate.		1	96.4286	91.6667
If the person is behaving inappropriately, the helper should remember it is their illness causing the behaviour.		1	87.5	87.5
The helper should be aware that challenging behaviour by the person may not be meaningless or random and could be because the person has a need that they cannot communicate.		1	100	91.6667
If the helper is finding the person's behaviour challenging, they should try to identify any need underlying the behaviour and try to help the person to meet the need.		1	100	83.3333
In an emotionally charged situation with the person, where the helper believes they will lose control, they should remove themselves, if possible, and return when they feel calmer.		1	92.8571	91.6667
The helper should not try to reason with the person if they no longer have the ability to do so.		1	83.9286	91.6667
The helper should not argue with the person engaging in challenging behaviours.		1	98.2143	100
The helper should be aware that loud noises, an over-stimulating environment, or physical clutter often cause agitated behaviour.		1	100	95.8333
If the person becomes agitated, the helper should:
>react calmly.		1	100	100
>reassure the person that they are safe and that everything is under control.		1	94.6429	100
The helper should be aware that agitation can occur every day at around the same time for a person (e.g. around sunset) and that this agitation will pass.		1	87.5	83.3333
The helper should be aware of some of the common reasons for anger or aggression in a person with dementia, e.g. situations where the person feels trapped, controlled, fearful, humiliated or helpless, or where there are changes in surroundings or routine.		1	100	87.5
If the person becomes angry or upset, the helper should remain calm and, if possible, move the person elsewhere in a quiet, unhurried way.		1	85.7143	91.6667
If the person is angry or upset, the helper should not argue, explain or restrain, as this might make things worse.		1	87.5	91.6667
If the person repeats something over and over again, the helper should avoid expressing annoyance as this may upset the person.		1	92.8571	100
The helper should listen to the person even if they are using repetitive or nonsensical words or phrases, because these may have meaning for the person.		1	83.9286	100
If the helper is concerned about the person becoming aggressive, they should remove potentially dangerous objects from the environment.		1	91.0714	91.6667
If the person becomes aggressive and anyone is at risk of harm, the helper should contact emergency help.		1	94.6429	83.3333
The helper should react with patience and gentleness to disinhibited behaviours, even though they may be embarrassing.		1	94.6429	95.8333
The helper should not make fun of any disinhibited behaviour.		1	96.4286	95.8333
The helper should be aware that the person may confabulate to cope with the confusion they are experiencing.		1	98.2143	91.6667
Instead of arguing with the person about whether their experience is real, the helper should respond to the person's emotional tone (e.g. fear, anger, frustration) and provide comfort and reassurance, e.g. remind the person that you are with them, tell them they are safe.		1	94.6429	87.5
If the person is hallucinating, the helper should :
>not argue about whether the voices or sights are there because the hallucination is real to the person who experiences it and reasoning will not make the hallucination go away.		1	89.2857	95.8333
>respond in a calm, supportive manner and offer reassurance.		1	100	100
>approach them cautiously, trying not to startle or frighten them.		1	96.4286	100
>should try to reduce factors that may be contributing to the hallucination, e.g. unclear background noises, darkness, being alone.		1	94.6429	87.5
If the person is having a disturbing hallucination, the helper should give all the comfort they would give if their experience was real.		1	89.2857	95.8333
If the person is frightened by the hallucinations and delusions they are experiencing, the helper should acknowledge the person's fears.		1	94.6429	95.8333
If the person has a delusion or hallucination, the helper should not collude with them, but should avoid confrontation, e.g. "I didn't hear anything, but I know you are frightened. I'll look around to make sure everything is okay."		1	89.2857	83.3333
The helper should be aware that the person may appear to have a delusion because they misidentify people or misinterpret situations and feel threatened.		1	96.4286	87.5
The helper should be aware that there may be underlying psychological issues other than dementia that may cause challenging behaviour to increase, such as anxiety or depression.	*	2			100	81.8182
If the person asks the same question over and over, the helper should:
>try to guess what the person's underlying concern is and reassure them about this, e.g. a repeated question about the time might be because they are worried they will miss an event.		2			83.3333	86.3636
If the person is frightened or agitated, the helper should be careful about touching the person because the person might interpret the touch as a form of restraint and become angry.		2			83.3333	90.9091
The helper should not physically restrain the person because they may feel fenced in and become aggressive.		2			92.8571	81.8182
The helper should not physically restrain the person because they may feel fenced in and become more agitated.	*	2			92.8571	86.3636
The helper should only physically restrain the person if there is risk of harm to self or others and nothing else works.		2			80.9524	81.8182
If the person is pacing and it is safe to do so, the helper should let them pace.	*	2			97.619	86.3636
If the person is hallucinating, the helper should:
check if the person has had enough to eat and drink and had enough sleep.		2			85.7143	90.9091
If the person is behaving in a disinhibited way, the helper should:
>not show shock or disapproval.		3					81.3953	90.9091
>guide them to a private place.		3					93.0233	86.3636
If the person engages in inappropriate sexual behaviour (e.g. public masturbation), the helper should consider ways to modify the environment to reduce the triggers for this behaviour, e.g., not going out in public at times when the problem behaviour is more likely to occur, having a different person help with showering. (New item - this item came from a book that was published since our initial …		3					100	81.8182
Section 8: Delirium
If the helper suspects the person is experiencing delirium, the helper should write down their observations about the sudden changes in behaviour and physical function (e.g. when the confusion/other problems began), because this will be helpful information for medical professionals.		1	92.8571	100
When the helper takes the person with suspected delirium to medical help, the helper should be prepared to provide information about the person’s changes in behaviour or physical function, past medical history and current medications, noting any new medications or changes in dosage.		1	96.4286	100
The helper should be aware that it can be comforting for the person experiencing delirium to see familiar faces and friends, especially if the person is in hospital.		1	96.4286	91.6667
The helper should be aware that being in a delirious state may reawaken other past distressing or frightening experiences for the person and these may be experienced as reality or as part of a dreamlike state.		1	96.4286	87.5
If the helper is caring for a person with delirium, they should:
>talk clearly and slowly.		1	98.2143	100
>ensure the person gets adequate food and fluids.		1	100	95.8333
>orientate the person to their environment, i.e. remind them where they are, what time of day it is and who you are.		1	91.0714	83.3333
>diminish distracting loud noises such as radio and television.		1	98.2143	87.5
>ensure there is adequate lighting.		1	96.4286	83.3333
>ensure a person has their comfort items such as familiar blankets, photos and favourite music or clothing.		1	94.6429	83.3333
>check that the person is wearing their hearing aids or glasses.		1	98.2143	83.3333
>protect the person from falls and dangerous objects.		1	100	100
>avoid sudden movements that may frighten them.		1	91.0714	87.5
>not take it personally if the person fails to recognise the helper.		1	100	100
>introduce themselves each time, if necessary.		1	100	100
>try not to over-excite the person with too much activity.		1	94.6429	83.3333
>use nicknames or other familiar phrases that are likely to be reassuring.		1	87.5	83.3333
>let staff know if there is anything they could say or do that will make the person feel more at ease or reassured.		1	100	91.6667
If the helper knows that the person experiencing delirium has had previous experiences of trauma (e.g. being trapped, frightened or very ill), the helper should tell the health professional.		1	94.6429	95.8333
The helper should monitor the person experiencing delirium, because they are more at risk of falls than other older people.		1	96.4286	87.5
The helper should be aware that delirium is a medical emergency requiring immediate medical help.	*	2			97.619	81.8182
The helper should be aware that a person with dementia is more likely to develop delirium.	*	2			92.8571	81.8182
The helper should be aware that any sudden cognitive deterioration in the person is likely to be a result of a reversible illness that requires immediate attention.	*	2			90.4762	81.8182
If the helper suspects the person is experiencing delirium, the helper should contact a doctor immediately to inform them of the sudden changes in the person and arrange an appointment.		2			92.8571	81.8182
If the helper is caring for a person with delirium, they should inform any visitors of what to expect.		2			85.7143	81.8182

## Sheet: Rejected
Item	New in Round 2	Round rejected	Round 1: % rejection rating		Round 2: % rejection rating		Round 3: % rejection rating
			Professional	Carer	Professional	Carer	Professional	Carer
Section 1: General Awareness
no rejected items
Section 2: Memory and other Cognitive Problems
If the person has forgotten that they have done something and keeps asking to do it (e.g. attending a doctor's appointment), the helper should distract them.		1	48.2143	62.5
If the person does not recognise what an object is for, the helper should not explain because that would result in a sense of failure, as well as confusion and frustration.		1	16.0714	33.3333
If the person is struggling with a task (e.g. dressing), the helper should intervene only when the person asks for help, even if this means that the task is not done as well as it used to be.		1	37.5	79.1667
If the person talks about deceased people as though they are alive (e.g. a parent who has died long ago), rather than tell them that the person is dead, the helper should steer the conversation towards something else (e.g. asking the person what their parents were like or talking about something unrelated).		1	75	54.1667
When the person needs to make a decision, the helper can assist by limiting any choice to two options.		2			50	77.2727
When the person needs to make a decision, the helper can assist by limiting any choice to a small number of options.	*	2			80.9524	68.1818
When the person needs to make a decision, the helper can assist by limiting any choice to options that are safe and mutually beneficial.	*	2			45.2381	77.2727
If the person has forgotten that they have done something and keeps asking to do it (e.g. attending a doctor's appointment), the helper should consider using the following strategies:
>distracting the person.	*	2			66.6667	68.1818
>showing them the evidence that they have done it.	*	2			52.381	68.1818
If the person does not recognise what an object is for, the helper should consider using the following strategies:
>using hand-over-hand guidance.	*	2			50	50
>miming use of the object.	*	2			47.619	54.5455
If the person is struggling with a task (e.g. dressing), the helper should consider using the following strategies:
>distracting them for a few minutes and then helping them start again.	*	2			66.6667	72.7273
>using hand-over-hand guidance.	*	2			54.7619	45.4545
>miming how to do it	*	2			57.1429	50
>intervening and completing the task for them	*	2			16.6667	27.2727
If the person is struggling with a task (e.g. dressing), the helper should intervene only when the person indicates that they want help.	*	2			40.4762	54.5455
If the person talks about deceased people as though they are alive (e.g. a parent who has died long ago) and they are distressed, the helper should consider using the following strategies:
>gently explain that the person has passed away.	*	2			23.8095	63.6364
>do not correct them.	*	2			40.4762	45.4545
If the person talks about deceased people as though they are alive (e.g. a parent who has died long ago) and they are not distressed, the helper should consider using the following strategies:					28.5714	54.5455
>gently explain that the person has passed away.	*	2
>do not correct them.	*	2			47.619	50
If the person appears to be frustrated by a task, the helper should divert their attention before the stress becomes overwhelming.		2			76.1905	86.3636
If the person is struggling with a task (e.g. dressing), the helper should consider using the following strategies:
>demonstrating how to do it.		3					69.7674	68.1818
If the person talks about deceased people as though they are alive (e.g. a parent who has died long ago) and they are distressed, the helper should consider engaging in a conversation about the deceased person.		3					67.4419	81.8182
If the person talks about deceased people as though they are alive (e.g. a parent who has died long ago) and they are not distressed, the helper should consider engaging in a conversation about the deceased person.		3					69.7674	72.7273
Section 3: Seeking Help
If the helper is worried about the person's memory, the helper should have a conversation with the person about it.		1	55.3571	66.6667
During a conversation about the person's memory and functioning, the helper should:
>discuss the changes they have observed in the person's memory and functioning.		1	57.1429	79.1667
The helper should assist the person to make a doctor's appointment and accompany them to the appointment in order to raise their concerns with the doctor.		1	60.7143	70.8333
If the person has a scheduled doctor's appointment, the helper should accompany them in order to raise their concerns with the doctor.		1	57.1429	75
If the helper plans to attend the person's appointment with the doctor and the person questions this, the helper should tell the person that they have some questions for the doctor.		1	51.7857	58.3333
If the person does not want the helper to attend the doctor's appointment with them, the helper should call or send a letter to the person's doctor advising them of any concerns.		1	60.7143	70.8333
If the person is reluctant to get help, the helper should:
>suggest that it is time that both the person and themselves have a medical check-up.		1	64.2857	70.8333
>find a physical reason for a visit to a doctor, preferably for a health problem that the person willingly acknowledges, e.g. headaches, failing eyesight.		1	50	70.8333
>inform the person that they and the family would worry less knowing that the person has the most up-to-date information on their health.		1	53.5714	75
>enlist whoever has the greatest influence on the person to encourage them to get help, e.g. a family member or good friend.		1	66.0714	87.5
>encourage a health appointment to find out how to avoid memory loss, even if the person already shows signs of memory problems.		1	62.5	75
>find a doctor or medical practice that might appeal to the person's interests or preferences.		1	64.2857	75
Before the person attends the initial appointment with the doctor, the helper should prepare by talking to family members about their individual concerns.		1	62.5	66.6667
If the helper attends a doctor's appointment with the person, the helper should directly ask the doctor for a referral to a specialist clinic or social services.		1	30.3571	54.1667
If the person is reluctant to accept community health services, the helper should ask the doctor to persuade the person to do so.		1	26.7857	41.6667
If the helper is worried about the person's memory, before raising this with them, the helper should consult with someone experienced in this type of conversation.	*	2	54.7619	68.1818
During a conversation about the person's memory and functioning, the helper should:
>make a plan with the person to see a doctor.		2			78.5714	95.4545
If the person is reluctant to get help, the helper should:
>call a dementia or Alzheimer's helpline for assistance.		2			78.5714	59.0909
>find out if there are options for house calls by health professionals who specialise in dementia.		2			64.2857	72.7273
>make an appointment with the person's doctor for the helper to discuss their concerns without the person present.	*	2			50	72.7273
>suggest to the person that the helper will monitor the person's memory problems for a month and then revisit the topic of seeking help.	*	2			47.619	50
>respect the person's wishes.	*	2			40.4762	59.0909
If the person gets distressed by a conversation about seeking professional help, the helper should stop the conversation.	*	2			71.4286	68.1818
If the helper attends a doctor's appointment with the person, the helper should directly ask the doctor for a referral to a dementia specialist.	*	2			30.9524	63.6364
The helper should find out about support groups for the person with early stage dementia and their family and friends.		2			73.8095	90.9091
Section 4: Encountering someone who is wandering
If the helper encounters a person who is wandering, the helper should:
>advise the person if the helper plans to contact the person's family member or a friend.		2			61.9048	86.3636
If the helper encounters a person who is wandering, and the helper cannot find out any of the individual's emergency contact information, the helper should:
>suggest that together they call the police for help.		2			61.9048	68.1818
If the person gets upset at an offer to contact emergency services, the helper should ask someone in the vicinity to make the call.	*	2			69.0476	81.8182
The helper should not leave the person who is wandering alone, even if the person declines their help.		3					72	82
Section 5: Communication
To gain the complete attention of the person, the helper should ensure that lights are bright but not glaring.		1	67.8571	62.5
To gain the person's attention, the helper should touch the person's arm or hand gently, whilst saying their name several times.		1	48.2143	50
The helper should not interrupt the person if they are in the middle of a task or a conversation, as this may confuse them.		1	66.0714	79.1667
The helper should set the tone for an adult interaction with the person, e.g. by offering a handshake.		1	60.7143	62.5
The helper should begin talking to the person by providing orienting information, e.g. they should be told where they are and why, who they are with and the time of day.		1	57.1429	75
The helper should be positive, optimistic and reassuring, e.g. by using expressions such as, "Everything will be okay." "Don't worry." "We're doing great." "We're going to see this through." "I'm here to help you."		1	57.1429	87.5
When talking to a person the helper should:
>use short words.		1	57.1429	58.3333
>stress words that are most 2 in a sentence, e.g. 'Here is your coffee.'		1	67.8571	75
After the person responds to a question, the helper should repeat what the person said to show them they have understood.		1	53.5714	58.3333
The helper should ask simple questions that require the choice of a 'yes' or 'no' answer, rather than open-ended questions.		1	50.9091	66.6667
The helper should be aware that the person may respond well to open-ended questions and so the helper should not avoid using them.		1	65.4545	58.3333
The helper should use statements over questions, where possible, because they do not call upon the person to make decisions.		1	45.4545	70.8333
If the person doesn't respond to a question, the helper should wait a moment and repeat the question using exactly the same words.		1	50.9091	62.5
If the person doesn't directly answer a question, or the answer seems out of context, the helper should show that they have heard them and encourage them to say more about their answer.		1	67.2727	66.6667
The helper should aid the person's comprehension by introducing a topic at the start of a discussion and then gradually fill in the specifics. This will help the person link the content and the details.		1	61.8182	58.3333
The helper should initially assume that the person understands what the helper is saying.		1	29.0909	20.8333
The helper should validate the person's beliefs or feelings, no matter how outlandish these might be, because this might help the person stay calm or feel good.		1	63.6364	58.3333
The helper should be aware that humour may help them communicate effectively with the person.		1	63.6364	91.6667
The helper should keep conversation with the person brief, as it is very easy for the person to lose the thread of the discussion.		1	52.7273	66.6667
The helper should speak at their normal pace, because speaking slower means taking longer to say what needs to be said, making it harder for the person to follow.		1	30.9091	50
The helper should do their best to keep a conversation on track because the person may tend to get lost in a flurry of words and thoughts.		1	65.4545	79.1667
If the person loses their train of thought, the helper should reassure the person by using expressions such as "Everything will be okay," "Don't worry" and "You're doing well."		1	50.9091	75
The helper should try and keep conversations with the person as one-on-one whenever possible because even small groups may make the person confused and anxious.		1	47.2727	79.1667
To gain the complete attention of the person, the helper should join in on the person's activity.	*	2			47.619	50
If the person does not appear to notice the helper, the helper should position themselves so the person can look down at them, e.g. if the person is seated the helper could crouch down in front of their chair.		2			69.0476	68.1818
When talking to a person the helper should:
>speak at their normal pace, because speaking slower may come across as condescending and patronising.	*	2			35.7143	31.8182
>avoid standing too close to the person whilst talking as this can be intimidating.		2			80.9524	77.2727
The helper should avoid 'why' questions which may put the person on the defensive, e.g. "Why did you do that?"		2			71.4286	90.9091
The helper should avoid testing the person's memory because this can be embarrassing and hurtful.		2			71.4286	90.9091
After the person responds to a question, the helper should paraphrase what the person said to show them they have understood.	*	2			64.2857	72.7273
The helper should remind others that they should avoid talking about the person when the person is within hearing range.		2			76.1905	95.4545
If the helper observes someone using baby-talk with the person, the helper should say, "I'm sorry, but (name) relates best when you talk to them in a normal adult manner."		2			42.8571	86.3636
When talking to a person the helper should tailor their use of language and vocabulary to be similar to the person's own.		3					84	64
Section 5a: Non-verbal communication
The helper should be aware that if the person breaks off eye contact, this may mean they have not understood what the helper is saying, but do not want to admit it.		1	39	79.1667
The helper should be aware that a simple touch of the hand or shoulder may calm the person who is fearful, angry or upset.		1	64	62.5
The helper should use touch to comfort and reassure the person.		1	52	62.5
Before using touch to provide comfort, the helper should ask the person if it is alright to touch them.		1	59	66.6667
The helper should try to talk in a low pitch to the person because people lose their ability to hear higher pitches as they age.		1	50	45.8333
The helper should observe the person's breathing to gauge how they are feeling, e.g. faster breathing may indicate distress, while slower breathing may show they are calm.		2			69.0476	68.1818
The helper should try to keep their facial expressions and gestures positive.		2			73.8095	90.9091
The helper should use facial expressions to communicate meanings to the person because these may be more readily understood.		2			76.1905	77.2727
Section 5b: Challenges you may encounter during communication
If the helper does not understand what the person is trying to say, the helper should ask the person to point, gesture or touch.		1	66.0714	83.3333
If the helper does not understand what the person is saying then the helper should apologise and ask the person to repeat it.		1	66.0714	70.8333
If the person is unable to find the right word, but the helper has understood what they are trying to say, the helper should not correct the person as this may cause unnecessary frustration.		1	62.5	70.8333
If the person is trying to respond verbally but is becoming frustrated, the helper should help out by finishing a sentence or supplying a word.		1	32.1429	29.1667
Once the helper has given the person time to find the appropriate words and the words aren't forthcoming, the helper should gently suggest what the person might want to say.		1	73.2143	66.6667
The helper should help the person who cannot remember a word because the more time that is spent searching for the word, the more likely that the person will lose the thought altogether.		1	33.9286	29.1667
If the person is having trouble understanding, then the helper could try using written communication instead.		1	58.9286	45.8333
If an argument develops, the helper should change the topic of conversation or begin a new activity.		1	66.0714	79.1667
If an argument develops, the helper should agree with the person and then try to change the subject because they are likely to forget afterwards.		1	46.4286	45.8333
If the person starts talking incoherently or loses their train of thought, the helper should repeat the last coherent words, as this may help the person pick up the thread of conversation again.		1	75	54.1667
If the helper has to repeat what they have said because of the person's forgetfulness, the helper should avoid paraphrasing because this may confuse the person.		1	39.2857	54.1667
The helper should paraphrase rather than exactly repeat what the person has said to them because this will help the person produce more coherent communication.		1	26.7857	33.3333
If the person starts talking incoherently, the helper should phrase any understood words as a question as this might encourage a reply, e.g. "What were you saying about…?".		1	55.3571	75
If the person does not want to talk, turns away or says or gestures "No!" then the helper should try again with a new approach after a break.		1	71.4286	54.1667
The helper should ask the person for feedback on whether the person has understood them and look for signs of understanding, e.g. the person's body language and facial expression.		2			66.6667	77.2727
The helper should ask the person for feedback on whether the person has understood them.	*	2			40.4762	63.6364
If the person doesn't understand, the helper should resist the urge to talk louder as this will upset the person and make communication more difficult.		2			78.5714	95.4545
If the helper does not understand what the person is saying then the helper should guess and respond accordingly.	*	2			28.5714	31.8182
Rather than asking questions that are likely to trigger immediate resistance, the helper should tell the person what is going to happen, e.g. rather than asking "Do you want to have your shower now?", the helper should say "It's time for your shower now".		2			71.4286	90.9091
Rather than just telling the person what is about to happen, e.g. "It's time for your shower now", the helper should try to give a reason that it needs to occur, e.g. "You need to have your shower now, so you are clean and ready for breakfast."	*	2			61.9048	72.7273
If an argument develops over a minor matter, the helper should:
>agree with the person and then try to change the subject.	*	2			40.4762	77.2727
If an argument develops, the helper should:
>apologise and then let the matter be.	*	2			64.2857	86.3636
>agree with the person and then try to change the subject.	*	2			38.0952	72.7273
If the person uses the wrong word, the helper should not point out the error but repeat back the person's message using the correct word.		3					69.7674	95.4545
If an argument develops over a minor matter, the helper should:
apologise and then let the matter be.		3					79.0698	90.9091
If an argument develops, the helper should change the topic of conversation or begin a new activity.		3					74	91
Section 6: Discussing sensitive issues and making decisions with the person
When starting the conversation, the helper should state the purpose of the conversation.		1	53.5714	54.1667
If the person shows negative emotions (e.g. tearful, angry), the helper should not attempt to stop or avoid this.		1	58.9286	83.3333
The helper should be aware that people with dementia usually want to know the truth about their diagnosis and can cope with the implications.		1	57.1429	58.3333
The helper should be aware that it is generally recommended that a person with dementia be told of their diagnosis, though a person has a right not to know their diagnosis if that is their clear and informed preference.		1	89.2857	66.6667
The helper should be aware that the person may feel a sense of relief from knowing their diagnosis.		1	80.3571	58.3333
If the person has not been told their diagnosis of dementia by a health professional, the helper should tell them.		1	12.5	12.5
The helper should ensure that the person is told their diagnosis so they know why they are experiencing changes in functioning and can take steps to improve their quality of life.		1	50	41.6667
If the person has not been told their diagnosis of dementia by a health professional and they are denying that anything it wrong, then the helper should not tell the person about their diagnosis because it may distress them.		1	23.2143	16.6667
If the person has not been told their diagnosis of dementia by a health professional and they are aware something is wrong and asking what is happening, the helper should tell the person about their diagnosis.		1	37.5	41.6667
The helper should make sure that the person reaches some understanding about the diagnosis because they need to know that anyone caring for them will sometimes need a break.		1	37.5	50
If the person does not understand all that their diagnosis means or they deny it, the helper should accept their reaction and avoid further detailed explanations of the disease.		1	60.7143	70.8333
The helper should use the term 'memory loss' to discuss the diagnosis if the word 'dementia' or the disease name will upset the person.		1	53.5714	83.3333
After diagnosis, the helper should discuss an advance directive with the person on the relevant topics, e.g. care preferences, management of finances and arrangements after death.		1	66.0714	70.8333
After diagnosis, the helper should discuss assigning a power of attorney, e.g. management of finances and health care decisions.		1	67.8571	83.3333
After diagnosis, the helper should provide the person with follow-up information about the symptoms of dementia and the need for increasing assistance, e.g. the helper might say, "because of your memory and other problems, you may need to let people help you more than you have in the past".		1	71.4286	66.6667
The helper should give the person information about counselling because it may be useful for the person in coming to terms with the new situation and accepting the limitations the illness imposes.		1	60.7143	58.3333
The helper should give the person's family and friends information on the person's disease because the more they learn, the more comfortable they may feel around the person.		1	67.8571	83.3333
The helper should be aware that there is no need to be embarrassed at displays of negative emotion by the person (e.g. tearful, angry), because it is good for the person to express their emotions.		2			76.1905	95.4545
The helper should be aware that people with dementia usually want to know the truth about their diagnosis.	*	2			66.6667	77.2727
The helper should be aware that knowing the diagnosis can enable the person to take an active role in planning for their future.		2			83.3333	77.2727
When discussing a sensitive topic, the helper should consider enlisting the help of another person who can remain calm and objective.		3					74.4186	77.2727
If the person shows negative emotions (e.g. tearful, angry), the helper should take them somewhere private where the person can express this without feeling embarrassed.		3					83.7209	77.2727
Section 6a: Discussing driving and making decisions with the person
The helper should be aware that an early diagnosis and medications may help the person with dementia drive for longer.		1	51.7857	62.5
The helper should suggest that the person have some 'no driving days' so that they become familiar with other transport alternatives for when they will no longer be able to drive.		1	64.2857	54.1667
The helper should help the person put a written agreement in place regarding under what future circumstances the person's driving should be restricted.		1	37.5	33.3333
The helper should begin discussing and planning future driving restrictions <u>with the person</u> shortly after diagnosis of dementia.		1	44.6429	54.1667
The helper should begin discussing and planning future driving restrictions <u>with the person's family</u> shortly after diagnosis of dementia.		1	57.1429	79.1667
The helper should communicate with the person about their driving early and often, because this can help the person decide on a course of action before an accident occurs.		1	62.5	75
Even if the person is currently safe to drive, the helper should encourage the person diagnosed with dementia to gradually start making the transition from being a driver to being a passenger because this may help ease the adjustment.		1	55.3571	75
The helper should not allow the person with any signs of dementia to drive because the safety risk is too great.		1	14.2857	29.1667
If the person is diagnosed with dementia, the helper should discourage driving soon after the diagnosis.		1	10.7143	16.6667
If the person is diagnosed with dementia, the helper should help the person to decide whether it is safe for them to continue to drive.		1	55.3571	58.3333
The helper should trust their assessment of the person's driving, as this is likely to be a good predictor of actual safety.		1	25	41.6667
If the helper is concerned about the safety of the person's driving, the helper should:
>contact your local driver licensing authority to discuss your concerns.		1	58.9286	62.5
>encourage the person to have regular driving reassessments every six months.		1	64.2857	79.1667
>monitor the person's driving frequently, at least once a month.		1	60.7143	87.5
The helper should determine when the person should stop driving by:
>asking family and friends about the person's driving performance.		1	67.8571	83.3333
>documenting the dates and incidents which indicate the person's driving ability has declined, e.g. failing to signal when changing lanes, driving too fast or too slow, braking late or early.		1	71.4286	66.6667
The helper should assess the person's potential of having a car accident by having the person sit in the passenger seat and asking them to give specific instructions about how to drive.		1	12.5	20.8333
The helper should inform the person that if they have been diagnosed with a condition that affects their driving ability they may not be covered by insurance if they have an accident.		1	48.2143	70.8333
If the helper is concerned about the person's driving ability, they should have a frank discussion with the person about these concerns.		1	64.2857	83.3333
If the helper is having a frank discussion with the person about concerns over their driving ability, they should ask others to be present who can lend further support to the case.		1	41.0714	37.5
If the helper is having a frank discussion with the person about concerns over their driving ability, they should bring any records of the person's driving that indicate the decline in the person's driving ability.		1	46.4286	45.8333
If the person has made a prior written agreement about when to limit or stop driving, the helper should use this document to initiate a conversation about driving restrictions.		1	71.4286	62.5
The helper should have the discussion about driving safety each time there is a change in the person's medications or health status.		1	58.9286	58.3333
When discussing driving restrictions, the helper should:
>make the point that everyone will have to stop driving at some point.		1	62.5	70.8333
When the helper uses appeals to safety when talking to the person about driving, they should cite specific driving incidents because this may help convince the person to restrict their driving.		1	55.3571	45.8333
The helper should avoid making a rational argument with the person who has been advised not to drive.		1	39.2857	62.5
The helper should help the person to reduce their driving gradually over time rather than all at once.		1	39.2857	37.5
The helper should help the person give up driving by distracting the person from feeling the need to go out driving.		1	41.0714	54.1667
The helper should ask the person's health professional to tell the person that they are no longer safe to drive.		1	62.5	79.1667
The helper should find out if there are support groups available locally for the person who is giving up driving and offer this information to the person.		1	83.9286	66.6667
If the person has recently moved home, the helper should use the unfamiliarity of the surroundings as an opportunity to encourage the person to limit or stop driving.		1	46.4286	54.1667
The helper should build a case for selling the person's car by itemising the costs of maintaining and operating a car.		1	33.9286	54.1667
The helper should be aware that an early diagnosis and management may help the person with dementia drive for longer.	*	2			54.7619	81.8182
The helper should initiate a discussion about driving in a way that will not lead the person to be defensive about their abilities, e.g. Rather than saying, "Your driving is terrible, you are getting lost, and you're just not safe", the helper should say "You are getting absent-minded about stop lights."		2			59.5238	81.8182
When discussing driving restrictions, the helper should focus on the nature of the disease, i.e. that many people with dementia have safe past driving records, but this does not mean they will be safe as a driver with dementia in the future.		2			73.8095	72.7273
Shortly after diagnosis, the helper should begin discussing and planning <b><u>with the person's family</b></u> about when the person should stop driving.	*	2			64.2857	72.7273
The helper should help the person put a written agreement in place regarding under what future circumstances the person should stop driving.	*	2			35.7143	45.4545
The helper should encourage the person to express what the loss of driving means to them because this may help the transition to not driving in the future.		2			78.5714	90.9091
Even if the person is currently safe to drive, the helper should encourage the person diagnosed with dementia to gradually modify their driving, e.g. drive only on familiar roads, avoid long distances, avoid driving at night or in bad weather.		2			69.0476	95.4545
The helper should determine when the person should stop driving by:
>considering whether they or others feel uncomfortable driving with the person.		2			73.8095	90.9091
>asking the person to have a driving assessment, e.g. occupational therapy driving assessment.		2			69.0476	77.2727
If it is clear that the person can no longer drive safely, the helper should have a discussion with the person about stopping driving.		2			78.5714	95.4545
If the person has had an increase in frequency of unsafe driving incidents, the helper should:
>point out that they may get in trouble with the police or not be covered by insurance if they continue to drive.	*	2			64.2857	95.4545
The helper should use appeals about safety when talking to the person about driving in the earlier stages of their cognitive decline.		2			66.6667	100
If the helper has had a frank discussion with the person about concerns over their driving ability, but the person continues to drive, the helper should ask other trusted friends or family members to help persuade the person.	*	2			64.2857	86.3636
If the person does not agree to stop driving, the helper should enlist a professional mediator to help, as this will provide a neutral approach that lets the person feel heard and respected.		2			78.5714	77.2727
If the person is not convinced they should no longer drive, the helper should enlist the help of the person's doctor to write a 'prescription' to stop driving.		2			59.5238	77.2727
If the person is insistent on driving, the helper should find ways to make driving impossible for the person, e.g. disabling the car in some way, hiding the keys.		2			52.381	72.7273
Shortly after diagnosis, the helper should begin discussing and planning with the person about when they should stop driving.		3					77	73
Section 6b: Care discussions and decisions
The helper should be aware that due to the progressive decline of dementia, it is likely that the person will reach a point where they will be safer in residential care.		1	66.0714	83.3333
If the person has impaired insight about the need for a possible move, the helper should limit the person's involvement in the planning process.		1	30.3571	54.1667
The helper should be aware that when the person can no longer live safely at home, residential care is usually the best solution.		1	62.5	79.1667
When deciding whether it is time to change to a higher level of care or a more supported living arrangement for the person, the helper should consider whether:
>the person is missing out on social contact.		1	76.7857	66.6667
>the cost of alternative forms of care is affordable.		1	60.7143	66.6667
If the person is resistant to the idea of a change in their living situation, the helper should be firm about the decision that has been made.		1	44.6429	79.1667
The helper should be aware that the earlier the option of residential care is explored, the better chance there is that the person's preferences for their future care can be taken into account.		2			66.6667	72.7273
The helper should include the person in discussions concerning their care and living arrangements where possible.		2			100	77.2727
The helper should make sure the person feels included in the decision making and preparation, as this can help the transition, e.g. touring a residential care home together.		2			90.4762	72.7273
The helper should talk to the person's health professional early on about what can be done to smooth the transition to residential care, if there is an eventual need.		2			80.9524	77.2727
The helper should familiarise themselves with any eligibility criteria for residential care or other services that the person may need in the future.		2			78.5714	100
The helper should consider introducing outside help or support services to help care for the person in the early stages of the person's dementia, because it may be accepted more easily at this stage than later on.		2			73.8095	95.4545
When deciding whether it is time to change to a higher level of care or a more supported living arrangement for the person, the helper should consider whether:
>the person's communication has changed, e.g. phone calls have slowed or ceased, non-emergency calls are made at unreasonable hours.		2			71.4286	86.3636
>there are changes in the person's social life, e.g. disengaged from previous social activities or relationships, forgetting appointments.		2			69.0476	90.9091
>the person cannot handle their day-to-day financial transactions.		2			71.4286	81.8182
>the family carergivers' negative feelings about being with the person have begun to outweigh the positive feelings.		2			78.5714	95.4545
If the person does not want to move into residential care, but it is clearly needed, the helper should consider asking the person's health care professional to take the 'blame' for the move into residential care.	*	2			59.5238	54.5455
The helper should discuss the decision to move the person to residential care with a helpline or their local dementia support organisation.	*	2			54.7619	63.6364
Section 7: Challenging Behaviours
The helper should not hesitate to tell white lies to the person to make a difficult situation manageable.		1	53.5714	66.6667
If the person is displaying challenging behaviour that the helper wants to stop, the helper should interrupt what the person is doing or distract the person, e.g. ask the person a question about their early life.		1	55.3571	66.6667
If the person is not doing what the helper wants them to do (e.g. eating their meal), the helper should model the action.		1	64.2857	45.8333
If the person becomes agitated, the helper should:
>apologise to the person even if the situation isn't their fault.		1	58.9286	62.5
>promise the person that they will stay until the person feels better.		1	58.9286	79.1667
>try using music to help the person to calm down, e.g. singing their favourite song.		1	64.2857	70.8333
If the person becomes angry or upset in public, the helper should stand further back to give the person space and wait it out.		1	37.5	37.5
If the person is angry and upset but isn't doing any harm, the helper need not do anything, as this will generally pass quickly.		1	51.7857	37.5
If the person seems angry it may be because of a misunderstanding, in which case the helper should take the time to explain in simple sentences what is happening.		1	71.4286	66.6667
If the person says the same thing over and over, the helper should encourage the person to say more about the subject.		1	35.7143	50
If the person repeats the same words over and over, the helper should not change the topic or distract the individual as this might break the communication efforts of the person.		1	26.7857	50
If the person repeats the same story over and over again, the helper should listen politely, acknowledge the importance of the story, and then try to shift to another topic.		1	76.7857	66.6667
The helper should answer repetitive questions because this can be reassuring to the person.		1	60.7143	91.6667
If the person becomes aggressive, the helper should leave the room and give the person the time and space to calm down.		1	48.2143	41.6667
If the person becomes aggressive, the helper should use touch and calming words, making sure to do this in a way that will not make the person feel as if the helper is trying to restrain them.		1	57.1429	41.6667
If the person becomes physically aggressive the helper should back away and say, 'Please don't hurt me' or 'Please stop' and remove all other people from the room until the person calms down.		1	42.8571	45.8333
If the person becomes physically aggressive the helper should remove themselves and anyone else from the room until the person calms down.		1	67.8571	45.8333
If the person starts behaving in a disinhibited way, the helper should ignore this behaviour.		1	12.5	25
If the person starts behaving in a disinhibited way, the helper should gently correct or divert them.		1	58.9286	54.1667
If the person starts behaving in a disinhibited way, the helper should ignore this behaviour as far as possible and then, if necessary, gently correct or divert them.		1	66.0714	58.3333
The helper should not correct or confront any disinhibited behaviour by the person because the behaviour is not deliberate.		1	46.4286	54.1667
If the person starts swearing inappropriately, the helper should use the same swear words in a normal conversation so the person will become uninterested in the swear words.		1	8.92857	4.16667
If the person is experiencing a different reality (e.g. believes they are in a different time or place), the helper should not try to correct this.		1	48.2143	66.6667
If the person is experiencing a different reality, the helper should go along with their reality so as not to provoke anxiety.		1	35.7143	58.3333
If the person is experiencing a different reality, the helper should help them by first going along with their reality, with empathy and sensitivity, and then trying to divert the person's attention back to the present.		1	71.4286	62.5
If the person is hallucinating, the helper should :
>provide a distraction because the person may be able to "tune out" the hallucination by focusing on something else.		1	76.7857	62.5
>distract the person by getting them to focus on the helper, e.g. hold their hand or tap them on the shoulder.		1	58.9286	54.1667
>distract the person, e.g. start a conversation, take them into a well-lit room.		1	75	62.5
If the person is hallucinating but not bothered by it, the helper does not need to take any action.		1	55.3571	58.3333
If the person is hallucinating or has a delusional belief, the helper should not try to explain or clarify what is really happening, as this will not help and may make the situation worse by increasing the person's anxiety.		1	53.5714	75
If the person is deluded that someone is stealing from them, the helper should offer to locate the missing items.		1	57.1429	58.3333
If the person is making unfounded accusations, the helper should immediately agree with the person's version of events.		1	14.2857	29.1667
If the person is making unfounded accusations, the helper should offer a more acceptable explanation for the person's concerns, e.g. to the accusation, "You stole my special coat," the helper might answer, "I forgot to tell you that I put it in storage for the summer," even if the coat was sold twenty years ago.		1	66.0714	62.5
The helper should be aware that the person may display challenging behaviours in order to gain a greater sense of control over their life.		2			92.8571	77.2727
If the person is displaying challenging behaviour that the helper wants to stop, the helper should interrupt what the person is doing or distract the person by doing a physical activity with the person.	*	2			52.381	50
If the person is displaying challenging behaviour that the helper wants to stop, and the helper cannot work out what needs the person is trying to communicate the helper should interrupt what the person is doing or distract the person, e.g. ask the person a question about their early life.	*	2			52.381	45.4545
If the person asks the same question over and over, the helper should:
>politely answer the first few times and then use distraction to change the topic.		2			76.1905	72.7273
answer them and ask the person to repeat the answer back in order to help them remember it.	*	2			35.7143	45.4545
If the person becomes agitated, the helper should patiently wait for the behaviour to pass, provided the person or others are not at risk of harm. If the person is asking repetitive questions, the helper should answer them and ask the person to repeat the answer back in order to help them remember it.	*	2			40.4762	54.5455
If the person becomes agitated during conversation, the helper should change to another activity or topic of conversation thereby removing the situation that is causing the agitation.		2			76.1905	86.3636
If the person appears anxious about something, the helper should offer comfort and reassurance rather than responding to the specifics of what the person is trying to say.		2			78.5714	90.9091
If the person is behaving in a disinhibited way, the helper should:
>gently correct the person, for example, say 'I don't feel comfortable when you do that. Please stop.'	*	2			71.4286	63.6364
>gently correct the person, for example, say 'I don't feel comfortable when you do that. Please stop.'	*	2			64.2857	86.3636
>try to identify their needs and find other more appropriate ways to meet them, e.g. offering tactile experiences, nicer/more interesting smells, tastes, sounds etc.	*	2			76.1905	63.6364
>remind the person that the behaviour is inappropriate and guide them to a private place.		2			76.1905	86.3636
If the person is deluded that someone is stealing from them, the helper should remain neutral, e.g. "You may be right. I will ask them about it tomorrow."	*	2			66.6667	81.8182
If the person is making unfounded accusations, the helper should deny their involvement in the accusation, e.g. "You know that I have never stolen from you."	*	2			26.1905	40.9091
If the person is hallucinating, the helper should:
>ask about the feelings behind the hallucinations and empathise with the person.		2			80.9524	77.2727
If the person has hallucinations or delusions, and the person is very distressed and cannot be calmed down, the helper should contact the person's doctor.		2			95.2381	77.2727
If the person becomes aggressive, the helper should leave the room, if it is safe to do so, and give the person the time and space to calm down.		3					88	73
Section 8: Delirium
If the helper is caring for a person with delirium, they should:
>only allow visits from those the person knows well.		1	67.2727	70.8333
>not restrain a person.		1	94.6429	62.5
>try placing a mattress on the floor for night time waking.		1	65.4545	50
>discourage day time sleeping.		1	67.2727	25
If the helper suspects the person is experiencing delirium and their behaviour is a serious risk to their safety and the safety of others, the helper should take the person to hospital or call an ambulance.		2			95.2381	77.2727
To reduce the risk of falls, the helper should assist the person experiencing delirium with walking and moving from a sitting or lying position.		2			76.1905	68.1818
